# Supplementary material for: The Hidden Truths of Fungal Virulence and Adaptation on Hosts: Unraveling the Conditional Dispensability of Minichromosomes in the Hemibiotrophic Colletotrichum Pathogens
Source: Int J Mol Sci. 2023 Dec 22;25(1):198. doi: 10.3390/ijms25010198 (PMC10779208; doi:10.3390/ijms25010198)
Supplement: Supplementary file 1 [file ijms-25-00198-s001.zip]

Archive with 1 entries (1 files):
- ijms-2761866-supplementary.pdf
